# Supplementary material for: An ovine model shows that subcutaneous adipose tissue fibrosis occurs early in polycystic ovary syndrome (PCOS)
Source: J Mol Endocrinol. 2025 Nov 19;75(4):e250106. doi: 10.1530/JME-25-0106 (PMC12630375; doi:10.1530/JME-25-0106)
Supplement: Supplementary file 3 [file supplementary_table_s2.xlsx]

## Sheet: Sheet1
Supplementary Table S2 - Genes with P values <0.05 showing fold change
gene_id	gene_name	Fold change	PValue (Status:PCOS vs Control)
ENSOARG00020022248	HTRA4	57.5934	0.000876169
ENSOARG00020026405	ADGRB3	11.4933	0.00452094
ENSOARG00020022712	PHEX	11.1555	0.00322106
ENSOARG00020017120	LAMA1	6.81604	0.00103308
ENSOARG00020024365	AJAP1	6.73356	0.00672829
ENSOARG00020025432	LOC121816883	6.2854	0.0117373
ENSOARG00020025426	NA	6.04334	0.0129979
ENSOARG00020001744	UPK1B	5.16908	0.00251847
ENSOARG00020018582	RTL1	5.16852	0.000252933
ENSOARG00020025518	NA	5.0399	0.0027484
ENSOARG00020025295	SHISA3	4.97703	0.00606877
ENSOARG00020005041	NELL2	4.9225	0.00862683
ENSOARG00020015064	CNTN4	4.72355	0.0129465
ENSOARG00020006060	OXT	4.63918	0.0120133
ENSOARG00020018504	NA	4.30861	0.00146135
ENSOARG00020019802	NA	4.30708	0.0195654
ENSOARG00020011684	CLIC5	4.23055	0.00281232
ENSOARG00020019814	NA	4.20966	0.00806293
ENSOARG00020012955	NA	3.83166	0.0115013
ENSOARG00020017479	FOLR3	3.82636	0.0379321
ENSOARG00020008198	C8orf34	3.81048	0.00904234
ENSOARG00020013860	NA	3.76979	0.0126823
ENSOARG00020011261	DLX4	3.68197	0.0161146
ENSOARG00020014545	POPDC3	3.6685	0.00519803
ENSOARG00020020934	HBEGF	3.60193	0.0146665
ENSOARG00020005824	NA	3.50647	0.00428112
ENSOARG00020000760	BARX1	3.42292	0.00679106
ENSOARG00020018286	KCNH1	3.35144	0.00232382
ENSOARG00020022515	DAB1	3.27616	0.0119109
ENSOARG00020005482	KRT19	3.24048	0.000534124
ENSOARG00020026407	GDF10	3.20537	0.00792488
ENSOARG00020003269	LHCGR	3.06423	0.0114944
ENSOARG00020024302	BMP5	3.02882	0.00554466
ENSOARG00020005530	GALNT14	2.91998	0.017215
ENSOARG00020014158	CDHR5	2.82558	0.00978205
ENSOARG00020004992	POSTN	2.81162	0.00027731
ENSOARG00020013949	B4GALNT3	2.80952	0.044367
ENSOARG00020005640	KRT35	2.79556	0.00359261
ENSOARG00020016333	PRLR	2.76929	0.0132059
ENSOARG00020017305	SGK2	2.75157	0.0141664
ENSOARG00020006257	TG	2.7159	0.0166694
ENSOARG00020021700	EDIL3	2.69495	0.0127363
ENSOARG00020013545	SALL4	2.68445	0.00799422
ENSOARG00020013889	LY6D	2.65332	0.00575816
ENSOARG00020016711	ZNF536	2.63651	0.0498952
ENSOARG00020009911	SAMD12	2.60966	0.0035335
ENSOARG00020023090	PPP2R2C	2.60022	0.0253676
ENSOARG00020022877	CASQ2	2.56326	0.012485
ENSOARG00020023566	FGF14	2.54184	0.0121542
ENSOARG00020000438	NLGN1	2.53641	0.00946849
ENSOARG00020011244	GREB1	2.53228	0.00114188
ENSOARG00020016577	POU2F3	2.50463	0.0110092
ENSOARG00020025511	HRH4	2.49067	0.00432853
ENSOARG00020010143	PHOSPHO1	2.46364	0.0258516
ENSOARG00020016495	GLIS1	2.46302	0.0238999
ENSOARG00020012109	NA	2.45791	0.0309981
ENSOARG00020022467	NA	2.39859	0.0447029
ENSOARG00020023277	NPTX2	2.38127	0.00973935
ENSOARG00020007761	ADGRA1	2.36867	0.0418818
ENSOARG00020003487	SP5	2.35073	0.0108456
ENSOARG00020012941	C14orf132	2.33854	0.0425659
ENSOARG00020010593	CRHR2	2.32953	0.0203027
ENSOARG00020015999	NA	2.30721	0.0292191
ENSOARG00020017556	BEGAIN	2.28334	0.0135849
ENSOARG00020005599	KRT36	2.27297	0.00469817
ENSOARG00020003729	KCNN4	2.26612	0.0267198
ENSOARG00020001570	ROBO1	2.20493	0.0137425
ENSOARG00020006799	PTPRN2	2.19293	0.0151456
ENSOARG00020021424	LARGE2	2.18414	0.0187704
ENSOARG00020022138	HOXB9	2.17331	0.00682696
ENSOARG00020017417	SEL1L3	2.16488	2.98e-05
ENSOARG00020005568	KRT13	2.15251	0.000310754
ENSOARG00020012535	ENPP6	2.14814	0.00184496
ENSOARG00020023417	TENM1	2.14088	0.0208413
ENSOARG00020006996	NA	2.13547	0.01673
ENSOARG00020007980	CA13	2.12884	0.028851
ENSOARG00020005910	MAP1LC3C	2.12792	0.00607133
ENSOARG00020024266	ISLR2	2.10124	0.0137006
ENSOARG00020025298	CITED1	2.06067	0.0146794
ENSOARG00020014530	GFRA3	2.05709	0.0323578
ENSOARG00020016083	NA	2.0293	0.0419569
ENSOARG00020003480	MEGF10	2.00855	0.0361223
ENSOARG00020007645	C9orf24	1.98609	0.0456859
ENSOARG00020000554	CHODL	1.9748	0.0242513
ENSOARG00020021603	CYP3A24	1.96729	0.0429613
ENSOARG00020001745	FRRS1	1.96539	0.00233281
ENSOARG00020000531	NA	1.95372	0.00227018
ENSOARG00020020145	NA	1.94387	0.0361401
ENSOARG00020000543	NA	1.92644	0.00190871
ENSOARG00020011233	NA	1.9002	0.00879426
ENSOARG00020017800	THSD4	1.89197	0.0398902
ENSOARG00020007974	COBL	1.87993	0.00619233
ENSOARG00020014995	ANKRD37	1.87256	0.0282611
ENSOARG00020014227	SPNS3	1.87251	0.00860426
ENSOARG00020016271	KCNK2	1.84605	0.004179
ENSOARG00020009201	AQP3	1.84069	0.0250599
ENSOARG00020024912	DSG2	1.82943	0.00808707
ENSOARG00020005854	NA	1.82879	0.0113152
ENSOARG00020024435	NA	1.81684	0.0196636
ENSOARG00020005450	KRT9	1.8122	0.00245007
ENSOARG00020004078	TTC39A	1.80283	0.0162054
ENSOARG00020015624	PGAM2	1.79797	0.03918
ENSOARG00020015004	IL5RA	1.79657	0.0468984
ENSOARG00020003179	PLLP	1.78182	0.0491789
ENSOARG00020010228	SRGAP3	1.77867	0.00111821
ENSOARG00020020000	MMP27	1.76924	0.0199023
ENSOARG00020004388	RASEF	1.75206	0.0349796
ENSOARG00020012209	CDH6	1.74521	0.0305867
ENSOARG00020018146	RAB42	1.74196	0.013758
ENSOARG00020003719	SLC28A3	1.72824	0.0497603
ENSOARG00020019160	PLEKHH1	1.72237	0.000815861
ENSOARG00020022080	SEMA5A	1.72028	0.033356
ENSOARG00020009034	NA	1.71974	0.0275676
ENSOARG00020001644	NA	1.71036	0.024659
ENSOARG00020024125	CCDC33	1.70823	0.049431
ENSOARG00020000896	CDC20	1.7078	0.038196
ENSOARG00020000077	NA	1.70532	0.0232005
ENSOARG00020002572	RERG	1.70117	0.0246735
ENSOARG00020004848	TMEM119	1.70039	0.0032271
ENSOARG00020016183	VANGL2	1.67959	0.0149613
ENSOARG00020009695	CFAP43	1.67897	0.0456406
ENSOARG00020011616	NA	1.67617	0.0146822
ENSOARG00020016429	LMTK3	1.66697	0.0374659
ENSOARG00020004959	PDE4C	1.66329	0.0303153
ENSOARG00020009371	AFF2	1.66241	6.22e-05
ENSOARG00020007455	NA	1.6598	0.0141687
ENSOARG00020016185	NA	1.65744	0.00681808
ENSOARG00020022110	NA	1.65687	0.00821112
ENSOARG00020018772	CPZ	1.64616	0.00625879
ENSOARG00020009939	SYT12	1.64477	0.0159426
ENSOARG00020015711	TMTC2	1.6414	0.0066939
ENSOARG00020021774	FGL1	1.63475	0.023917
ENSOARG00020013283	ADGRG2	1.62852	0.0370689
ENSOARG00020014388	CDCA2	1.62641	0.0418879
ENSOARG00020012079	DPP4	1.61945	0.0209348
ENSOARG00020021473	LOC101118348	1.61705	0.0189005
ENSOARG00020023285	NA	1.61532	0.0491699
ENSOARG00020003566	RSPH1	1.6108	0.0189426
ENSOARG00020013194	TRPC3	1.60664	0.0403721
ENSOARG00020008999	RHEX	1.60589	0.00922274
ENSOARG00020014664	TREM2	1.60534	0.0387719
ENSOARG00020001608	TRIM14	1.60521	0.00466515
ENSOARG00020009294	NNAT	1.60338	0.0387356
ENSOARG00020026011	TTYH2	1.58454	0.019382
ENSOARG00020012523	RHBDL3	1.58143	0.0497158
ENSOARG00020010905	NA	1.57618	0.0161951
ENSOARG00020025106	TPRG1	1.57239	0.0467116
ENSOARG00020010324	PPARGC1B	1.57071	0.00476261
ENSOARG00020007610	CPXM1	1.56978	0.039893
ENSOARG00020018125	RAB38	1.56674	0.0239008
ENSOARG00020001251	EPHB6	1.56412	0.0454511
ENSOARG00020001346	ROBO2	1.5583	0.0340289
ENSOARG00020025880	SERPINB5	1.55805	0.0288799
ENSOARG00020026302	IGFALS	1.55693	0.00229371
ENSOARG00020012432	COL1A1	1.55533	0.00818446
ENSOARG00020003270	AMIGO2	1.55208	0.0182432
ENSOARG00020000918	EML6	1.54603	0.00653859
ENSOARG00020003425	NA	1.53368	0.0145991
ENSOARG00020019027	MND1	1.5313	0.0302812
ENSOARG00020001486	GABBR2	1.53125	0.0300283
ENSOARG00020000916	OLFM2	1.52576	0.0277023
ENSOARG00020017162	ANGPT4	1.52465	0.0162995
ENSOARG00020014967	DTX4	1.52324	0.0179589
ENSOARG00020008447	SYT9	1.52154	0.0107811
ENSOARG00020011297	CCN5	1.52016	0.00689141
ENSOARG00020020094	GAS2	1.51409	0.0116564
ENSOARG00020019385	LVRN	1.51256	0.0126244
ENSOARG00020016278	NREP	1.51195	0.00105315
ENSOARG00020023183	ITGBL1	1.50865	0.0301423
ENSOARG00020010174	DNASE1L3	1.50659	0.0483378
ENSOARG00020019925	LOC101102787	1.50226	0.00736975
ENSOARG00020016006	CCNE1	1.49212	0.0294484
ENSOARG00020012601	NA	1.48932	0.0226402
ENSOARG00020021046	ASGR2	1.48198	0.0323817
ENSOARG00020020459	ARMH4	1.47351	0.0014805
ENSOARG00020018140	PROB1	1.47175	0.00739372
ENSOARG00020008323	NA	1.46344	0.00711249
ENSOARG00020007058	PDE1C	1.45988	0.0305149
ENSOARG00020016377	ARHGAP28	1.45695	0.00769876
ENSOARG00020019504	NA	1.4467	0.0287052
ENSOARG00020013134	COL8A2	1.4467	0.0338003
ENSOARG00020013612	ENTPD5	1.44665	0.004715
ENSOARG00020025242	NA	1.44542	0.0148924
ENSOARG00020005635	PRDM16	1.44188	0.0144146
ENSOARG00020023942	NRK	1.43504	0.00351965
ENSOARG00020017587	SFRP2	1.42863	0.0196578
ENSOARG00020020023	CCDC160	1.41984	0.0350466
ENSOARG00020023560	CACNB4	1.41687	0.0125354
ENSOARG00020013936	CDH11	1.41584	0.00879701
ENSOARG00020013742	NA	1.41484	0.0119912
ENSOARG00020025065	DSC2	1.40988	0.040419
ENSOARG00020008230	TGFB2	1.40248	0.00154013
ENSOARG00020016127	GRIN2D	1.39994	0.0338113
ENSOARG00020005627	GDF11	1.39721	0.0499536
ENSOARG00020004666	NA	1.39201	0.0496481
ENSOARG00020022501	PRKG1	1.39145	0.00557585
ENSOARG00020023177	ENPEP	1.38912	0.028911
ENSOARG00020015754	ASIC4	1.38705	0.0303293
ENSOARG00020012415	MATN4	1.38684	0.0143859
ENSOARG00020001751	SCIN	1.38543	0.00722639
ENSOARG00020014434	EVA1B	1.38538	0.000992639
ENSOARG00020009872	LRFN4	1.38404	0.038732
ENSOARG00020025892	ROR1	1.37979	0.0112325
ENSOARG00020009573	KNTC1	1.37947	0.0357937
ENSOARG00020012403	SOCS2	1.37851	0.0044899
ENSOARG00020013872	SYT11	1.37451	0.0485458
ENSOARG00020022318	DPYSL3	1.37407	0.0133705
ENSOARG00020019877	MEOX1	1.37359	0.0201421
ENSOARG00020010543	RCAN3	1.3729	0.0165707
ENSOARG00020003702	TBX18	1.37228	0.00553408
ENSOARG00020019772	TMEM47	1.37173	0.0179166
ENSOARG00020013822	MYO10	1.36931	0.0372016
ENSOARG00020010556	TMEM150C	1.36822	0.0206375
ENSOARG00020008245	SCN2B	1.36655	0.0164828
ENSOARG00020000563	CCDC80	1.36485	0.0121444
ENSOARG00020014278	EMILIN3	1.3636	0.0429168
ENSOARG00020013296	COL3A1	1.35956	0.00752275
ENSOARG00020009186	KCNA6	1.35837	0.00716094
ENSOARG00020023254	CADM1	1.35605	0.0244141
ENSOARG00020021132	NA	1.35213	0.0491189
ENSOARG00020017657	COL1A2	1.3502	0.0141149
ENSOARG00020025439	IGFBP5	1.35012	0.00377052
ENSOARG00020005521	ATP8B4	1.34831	0.0287463
ENSOARG00020020624	LIMK1	1.34796	0.0028123
ENSOARG00020026469	GLIS2	1.34539	0.0247274
ENSOARG00020008891	POLM	1.34283	0.0492174
ENSOARG00020022409	LOC114108596	1.34283	0.0472102
ENSOARG00020002677	TMEM106C	1.33929	0.00889527
ENSOARG00020021730	CREB3L1	1.33901	0.0253536
ENSOARG00020008818	AEBP1	1.33703	0.0167097
ENSOARG00020004898	FKBP10	1.33419	0.00709121
ENSOARG00020015858	CPLANE2	1.33347	0.00194002
ENSOARG00020022355	TUB	1.33012	0.0111853
ENSOARG00020017201	LOC101104700	1.32995	0.0388786
ENSOARG00020023443	IMPA2	1.32566	0.0366855
ENSOARG00020004379	ALDH1A3	1.3232	0.0308153
ENSOARG00020006187	MMP16	1.32267	0.00608907
ENSOARG00020025095	CAPN6	1.32256	0.0360735
ENSOARG00020026319	NA	1.32213	0.00965469
ENSOARG00020009363	RCN3	1.32094	0.00410606
ENSOARG00020011241	AFAP1	1.31845	0.0068233
ENSOARG00020019659	RHOU	1.3149	0.0411944
ENSOARG00020020963	NA	1.31368	0.0375461
ENSOARG00020009673	VSTM2L	1.31313	0.0463424
ENSOARG00020025474	EMX2	1.31246	0.0311556
ENSOARG00020005685	SMAD9	1.31211	0.0238718
ENSOARG00020008659	FSCN1	1.31055	0.00812261
ENSOARG00020004818	PTER	1.30947	0.0460329
ENSOARG00020010394	LOC101106344	1.30728	0.0160006
ENSOARG00020003092	TGFB3	1.3072	0.014774
ENSOARG00020025758	NPNT	1.30659	0.0439241
ENSOARG00020019011	NEXMIF	1.30495	0.0317377
ENSOARG00020024877	NA	1.30353	0.0259309
ENSOARG00020013165	CDC42BPG	1.3005	0.0255603
ENSOARG00020021229	MTHFD1L	1.29958	0.0137876
ENSOARG00020009259	MMP23B	1.29862	0.0215204
ENSOARG00020017486	ARMCX2	1.29617	0.000127585
ENSOARG00020008650	SH3PXD2A	1.29444	0.00199931
ENSOARG00020023367	PTPN4	1.29304	0.0183433
ENSOARG00020015726	MPP1	1.29242	0.00477612
ENSOARG00020021919	TCF7	1.29229	0.0388254
ENSOARG00020001440	NA	1.29167	0.0312528
ENSOARG00020009957	PRRX1	1.29165	0.00382034
ENSOARG00020026056	LDHA	1.28749	0.0267685
ENSOARG00020026471	VASN	1.28722	0.0296403
ENSOARG00020025163	PAK3	1.28569	0.0310547
ENSOARG00020006808	GXYLT1	1.28561	0.0415356
ENSOARG00020012309	KCNB2	1.28296	0.0298588
ENSOARG00020018853	ETV2	1.27694	0.0488149
ENSOARG00020003555	ST3GAL5	1.27487	0.0330103
ENSOARG00020021651	NA	1.274	0.0312587
ENSOARG00020020553	OLFML3	1.27351	0.00666254
ENSOARG00020004356	REM1	1.27203	0.034731
ENSOARG00020021001	LOC101116157	1.27105	0.00953102
ENSOARG00020012544	TMEM120B	1.26922	0.0366969
ENSOARG00020005882	DCLK1	1.26872	0.0151956
ENSOARG00020018054	LOC101123533	1.26856	0.0431813
ENSOARG00020008378	GPX7	1.26832	0.014141
ENSOARG00020013298	PMEPA1	1.26792	0.0377433
ENSOARG00020024081	LOC101119878	1.26568	0.0278138
ENSOARG00020026441	NA	1.26551	0.0464936
ENSOARG00020010829	PDE5A	1.26523	0.00788171
ENSOARG00020008146	DACT1	1.25795	0.0326881
ENSOARG00020004166	FRMD3	1.25696	0.0169453
ENSOARG00020019264	KLHL29	1.2569	0.0432007
ENSOARG00020004609	LOC101121607	1.25606	0.0266748
ENSOARG00020000811	PTGFRN	1.25417	0.0176075
ENSOARG00020015079	PDGFRA	1.25221	0.0404045
ENSOARG00020019393	TRIM2	1.25012	0.0103976
ENSOARG00020015503	SAMD4A	1.24892	0.0458314
ENSOARG00020003550	RAD51B	1.24833	0.045226
ENSOARG00020000180	NA	1.24802	0.0180494
ENSOARG00020002824	C2CD2	1.2431	0.0113801
ENSOARG00020002689	MAGI2	1.24267	0.0142598
ENSOARG00020013274	VWA5A	1.24167	0.0227355
ENSOARG00020004981	JUP	1.24136	0.0252167
ENSOARG00020018543	CCDC171	1.24032	0.0339091
ENSOARG00020016811	ZNF454	1.23992	0.0250993
ENSOARG00020017682	PTK7	1.23911	0.0125164
ENSOARG00020022348	BBS7	1.23796	0.0374021
ENSOARG00020015500	ST6GALNAC6	1.23725	0.0459248
ENSOARG00020004290	PARP8	1.23592	0.00862676
ENSOARG00020023573	AFAP1L2	1.23589	0.0350966
ENSOARG00020000747	NA	1.23494	0.0109437
ENSOARG00020013659	RESP18	1.23486	0.0394384
ENSOARG00020005480	PIK3R2	1.23457	0.0215051
ENSOARG00020006642	NYNRIN	1.23444	0.0310436
ENSOARG00020006986	HSDL1	1.23251	0.0237534
ENSOARG00020005954	HS2ST1	1.23217	0.0434106
ENSOARG00020009045	CLTRN	1.23202	0.0248188
ENSOARG00020013102	PLCL1	1.23113	0.0335059
ENSOARG00020001031	TGFBR1	1.23071	0.0497463
ENSOARG00020023456	FRMD6	1.22937	0.0180898
ENSOARG00020008976	BLVRA	1.22875	0.0464
ENSOARG00020004297	ACKR3	1.2277	0.0165343
ENSOARG00020023935	MR1	1.2266	0.00999876
ENSOARG00020016062	PCDH18	1.22479	0.0456057
ENSOARG00020013012	GLT8D2	1.22441	0.0320081
ENSOARG00020017320	FADS1	1.22372	0.0227126
ENSOARG00020005613	IGDCC4	1.22175	0.0412514
ENSOARG00020018717	INKA1	1.21786	0.0426428
ENSOARG00020012486	PHKA2	1.21377	0.0135865
ENSOARG00020020430	TRAM2	1.21356	0.0386419
ENSOARG00020024639	LHFPL2	1.21264	0.0265423
ENSOARG00020026129	RPS6KA2	1.21101	0.0342711
ENSOARG00020009461	LGR4	1.21065	0.0137024
ENSOARG00020004469	HEXA	1.20756	0.0295567
ENSOARG00020008761	RAB8B	1.20752	0.0165583
ENSOARG00020007381	ANXA3	1.20709	0.0375455
ENSOARG00020001606	C3orf70	1.20612	0.0422656
ENSOARG00020013738	GULP1	1.20531	0.0324169
ENSOARG00020015646	VOPP1	1.20459	0.0290695
ENSOARG00020010039	EXT1	1.20165	0.0146312
ENSOARG00020000831	CHN1	1.20157	0.0444526
ENSOARG00020004956	GPSM2	1.19872	0.0494652
ENSOARG00020014968	FBXL7	1.1983	0.0410094
ENSOARG00020003813	NAV3	1.19686	0.0343158
ENSOARG00020026446	ZNF174	1.19623	0.0374324
ENSOARG00020002952	BCL9	1.1954	0.0443335
ENSOARG00020022045	ESR1	1.19515	0.0375844
ENSOARG00020008860	USP13	1.19503	0.0444059
ENSOARG00020024590	PRCP	1.19367	0.0348793
ENSOARG00020006292	LACC1	1.1921	0.0251313
ENSOARG00020018872	RO60	1.19159	0.0353175
ENSOARG00020022593	PDGFRL	1.19142	0.0272683
ENSOARG00020014139	EBF2	1.18831	0.00611151
ENSOARG00020026236	RAI1	1.18689	0.0202174
ENSOARG00020013467	SNX18	1.18417	0.0273018
ENSOARG00020007495	ZNF184	1.18379	0.0419012
ENSOARG00020024572	SNAI2	1.18304	0.0321115
ENSOARG00020017936	STK10	1.18283	0.0109204
ENSOARG00020010202	ZNF652	1.181	0.0268653
ENSOARG00020010870	B4GALT1	1.17994	0.0189303
ENSOARG00020014470	STK40	1.17956	0.0152363
ENSOARG00020007769	APLF	1.17848	0.0432837
ENSOARG00020005671	SLC9A9	1.1767	0.0251788
ENSOARG00020003604	SPIN1	1.17229	0.0218846
ENSOARG00020023629	ZNF660	1.17223	0.0336361
ENSOARG00020003513	KCTD10	1.16976	0.02391
ENSOARG00020020704	FKBP7	1.16839	0.0358093
ENSOARG00020025757	EPM2AIP1	1.16403	0.0374678
ENSOARG00020005286	DENND2A	1.16218	0.0177102
ENSOARG00020013477	TTYH3	1.16143	0.0406799
ENSOARG00020018478	UBTD2	1.16083	0.0145936
ENSOARG00020012325	AGO1	1.16022	0.0102928
ENSOARG00020024171	RHOBTB1	1.15842	0.0424044
ENSOARG00020015255	CMTR2	1.15671	0.0423309
ENSOARG00020007032	SPRED1	1.1558	0.0445345
ENSOARG00020001702	CTSV	1.15438	0.0420253
ENSOARG00020012843	PLAGL1	1.15398	0.0290435
ENSOARG00020000634	SPRED2	1.15297	0.0300161
ENSOARG00020022151	SIKE1	1.15223	0.0412881
ENSOARG00020016924	LASP1	1.15172	0.0199875
ENSOARG00020012239	SEC24D	1.15106	0.0267286
ENSOARG00020008684	NFIX	1.14739	0.0471899
ENSOARG00020019544	ADGRA2	1.14691	0.0314733
ENSOARG00020015274	ZBTB1	1.14678	0.0286156
ENSOARG00020008227	ZBTB24	1.1463	0.0327213
ENSOARG00020005054	CIBAR1	1.14226	0.0150222
ENSOARG00020006736	SMO	1.14119	0.0346924
ENSOARG00020004604	EEF1AKMT1	1.13984	0.0395667
ENSOARG00020003792	VPS36	1.1391	0.0160732
ENSOARG00020025599	PAPSS1	1.13751	0.0173595
ENSOARG00020015872	PLEKHF1	1.1372	0.0392965
ENSOARG00020001816	TTL	1.136	0.0355131
ENSOARG00020018774	B3GNT9	1.13523	0.0300608
ENSOARG00020026087	MAPKAPK3	1.13484	0.0184085
ENSOARG00020024573	BTRC	1.13367	0.0338313
ENSOARG00020014925	ZNF436	1.13206	0.0263117
ENSOARG00020022691	TRIM25	1.12798	0.0280044
ENSOARG00020016306	C20H6orf132	1.12477	0.0342515
ENSOARG00020022671	GNL1	1.12425	0.013122
ENSOARG00020026133	RNASET2	1.12374	0.0469002
ENSOARG00020018379	TSPAN6	1.12165	0.0269042
ENSOARG00020025634	STAT1	1.11407	0.0226977
ENSOARG00020020262	BIRC2	1.11312	0.0396248
ENSOARG00020021287	EFNB1	1.11274	0.0374877
ENSOARG00020019367	UBE2E3	1.11258	0.0485505
ENSOARG00020011288	COG5	1.11023	0.0420143
ENSOARG00020017395	LZIC	1.10886	0.00854497
ENSOARG00020001005	ICA1	1.1076	0.0392456
ENSOARG00020020912	NCOA1	1.10498	0.0465978
ENSOARG00020019927	EXT2	1.09577	0.0364913
ENSOARG00020011400	DR1	1.09434	0.0378964
ENSOARG00020025330	SACM1L	1.08748	0.0333496
ENSOARG00020021568	ZNF768	1.08117	0.0408176
ENSOARG00020025561	GPS1	-1.07497	0.0494462
ENSOARG00020003589	POLR2C	-1.07802	0.0494893
ENSOARG00020025119	HGS	-1.07822	0.0320613
ENSOARG00020020322	ASH2L	-1.08014	0.0244023
ENSOARG00020022030	SART1	-1.08203	0.0157049
ENSOARG00020008781	GMPR2	-1.08213	0.0336355
ENSOARG00020017638	GRIPAP1	-1.08465	0.0349991
ENSOARG00020021991	SRCAP	-1.08588	0.0365852
ENSOARG00020009689	SAP30BP	-1.08609	0.0325107
ENSOARG00020019329	KLHL12	-1.08625	0.0378917
ENSOARG00020004260	BABAM2	-1.08816	0.0123461
ENSOARG00020023421	MED10	-1.08971	0.0286902
ENSOARG00020017994	PHC2	-1.0899	0.0427555
ENSOARG00020019843	DNAJB12	-1.09048	0.0483944
ENSOARG00020022358	NUDC	-1.09216	0.0430387
ENSOARG00020025045	NPLOC4	-1.09342	0.0498606
ENSOARG00020023455	FBXO38	-1.09388	0.0340166
ENSOARG00020025720	HGSNAT	-1.09416	0.04937
ENSOARG00020016855	UBE4B	-1.09426	0.0409377
ENSOARG00020023986	ARHGEF10	-1.09443	0.0408726
ENSOARG00020016283	GPKOW	-1.09562	0.0357949
ENSOARG00020003922	NUDCD3	-1.09641	0.0218359
ENSOARG00020010756	DCAF11	-1.09657	0.0162291
ENSOARG00020004409	CDC37	-1.09696	0.0391747
ENSOARG00020009553	CLTB	-1.09708	0.0478458
ENSOARG00020012703	DHPS	-1.09838	0.0304794
ENSOARG00020020722	GSK3A	-1.09867	0.0211577
ENSOARG00020014537	MAD1L1	-1.10034	0.0412834
ENSOARG00020006528	ATF6B	-1.10042	0.0188323
ENSOARG00020000938	DUSP12	-1.10302	0.0393636
ENSOARG00020012051	CCDC9	-1.10325	0.0280966
ENSOARG00020010630	WBP2	-1.10332	0.0149782
ENSOARG00020010532	CHMP5	-1.10388	0.0353541
ENSOARG00020011397	DROSHA	-1.10471	0.0367276
ENSOARG00020014377	EXOSC10	-1.10497	0.0305067
ENSOARG00020010636	KDM5C	-1.10511	0.0376862
ENSOARG00020018955	SPG11	-1.10626	0.0219434
ENSOARG00020022295	CALCOCO2	-1.1068	0.0306343
ENSOARG00020019195	KMT2B	-1.10863	0.0413971
ENSOARG00020003441	PTDSS1	-1.10902	0.0226605
ENSOARG00020004939	HSF1	-1.10913	0.0396506
ENSOARG00020020178	GDI1	-1.10934	0.0102937
ENSOARG00020022676	ALS2	-1.1096	0.0468858
ENSOARG00020025818	MKRN2	-1.11081	0.0163897
ENSOARG00020010495	MFAP1	-1.11119	0.0296495
ENSOARG00020003119	ZFYVE26	-1.11199	0.0451109
ENSOARG00020011828	TRIM39	-1.11223	0.0170427
ENSOARG00020021337	AKAP17A	-1.1127	0.0304528
ENSOARG00020012746	WDR20	-1.11309	0.0356714
ENSOARG00020013244	BICRA	-1.11353	0.031705
ENSOARG00020004448	CPSF1	-1.11379	0.0350691
ENSOARG00020024372	SLC15A4	-1.11509	0.0268736
ENSOARG00020025882	RIOK3	-1.11522	0.0464044
ENSOARG00020023106	EP400	-1.11543	0.0227153
ENSOARG00020019054	MORC2	-1.11663	0.0335208
ENSOARG00020024211	EP300	-1.11696	0.0199575
ENSOARG00020015875	HERC2	-1.11731	0.0343929
ENSOARG00020019256	ADIPOR1	-1.11796	0.0358855
ENSOARG00020023017	BRMS1	-1.11799	0.0308703
ENSOARG00020017211	SF3A3	-1.11832	0.00897058
ENSOARG00020017968	TTC7B	-1.12051	0.0471285
ENSOARG00020023310	HIVEP1	-1.12072	0.0179333
ENSOARG00020013823	MTOR	-1.12229	0.0258177
ENSOARG00020005497	RBM39	-1.12364	0.0448746
ENSOARG00020023387	LETM1	-1.12392	0.0409523
ENSOARG00020020563	MCM7	-1.12458	0.0164358
ENSOARG00020014297	PREP	-1.12481	0.0335077
ENSOARG00020016699	ITPK1	-1.12486	0.0154932
ENSOARG00020019673	ZFYVE27	-1.12514	0.0493324
ENSOARG00020001974	EIF2B4	-1.12665	0.0242221
ENSOARG00020011051	DHX38	-1.12688	0.00825134
ENSOARG00020018837	SUN1	-1.12696	0.048601
ENSOARG00020019058	RBM23	-1.12721	0.0253276
ENSOARG00020026118	METTL25B	-1.12769	0.0432366
ENSOARG00020009980	RSRC2	-1.12775	0.010033
ENSOARG00020023619	PINK1	-1.1279	0.0280428
ENSOARG00020010561	EIF2D	-1.12952	0.0373631
ENSOARG00020004317	UBC	-1.13004	0.0435295
ENSOARG00020022451	ZSWIM8	-1.13045	0.042384
ENSOARG00020025061	JAGN1	-1.13186	0.0467
ENSOARG00020006749	DNAJB6	-1.13224	0.00818129
ENSOARG00020012238	STK16	-1.13266	0.0378688
ENSOARG00020018528	WDR59	-1.13269	0.0448546
ENSOARG00020016446	LGALS3	-1.1332	0.0439562
ENSOARG00020012323	MPDU1	-1.13365	0.0131187
ENSOARG00020001531	CAD	-1.13385	0.0376157
ENSOARG00020019251	DOHH	-1.13495	0.0407768
ENSOARG00020014898	MAFK	-1.13673	0.0168261
ENSOARG00020007243	COQ3	-1.13865	0.0250883
ENSOARG00020017671	PSMC5	-1.13894	0.0366161
ENSOARG00020012008	TIMM10	-1.13938	0.0182874
ENSOARG00020022401	BCL7B	-1.14009	0.0133558
ENSOARG00020013421	UBALD2	-1.14381	0.0372812
ENSOARG00020024055	MRPL48	-1.14385	0.0387754
ENSOARG00020001374	WDR91	-1.14396	0.0360532
ENSOARG00020011120	MLXIP	-1.14479	0.0467348
ENSOARG00020018957	AHNAK	-1.14593	0.0487657
ENSOARG00020015022	NOC2L	-1.14602	0.0487477
ENSOARG00020001510	CNOT4	-1.14624	0.0144438
ENSOARG00020020229	HTT	-1.14931	0.00522903
ENSOARG00020000866	CMSS1	-1.14933	0.0391737
ENSOARG00020014069	C2CD2L	-1.14935	0.0415852
ENSOARG00020000179	PAXBP1	-1.14969	0.0316929
ENSOARG00020017139	NA	-1.151	0.040755
ENSOARG00020010442	HYPK	-1.15178	0.0416747
ENSOARG00020024736	ZPR1	-1.15277	0.0286492
ENSOARG00020001841	TMEM39A	-1.15302	0.0183063
ENSOARG00020010395	UCKL1	-1.15366	0.0483829
ENSOARG00020004538	SLC12A4	-1.15439	0.0048284
ENSOARG00020000251	HOXA5	-1.1554	0.049467
ENSOARG00020026002	ATXN2L	-1.15608	0.00746096
ENSOARG00020007084	TRA2A	-1.15725	0.00665859
ENSOARG00020011211	HBP1	-1.15798	0.0293004
ENSOARG00020002167	ZNF462	-1.15878	0.0224999
ENSOARG00020011039	DGKQ	-1.15914	0.0350172
ENSOARG00020015962	ALDOA	-1.15934	0.0259983
ENSOARG00020021631	FLNA	-1.16001	0.0344905
ENSOARG00020012059	GATD1	-1.16031	0.00894533
ENSOARG00020008674	NAGPA	-1.16231	0.0437908
ENSOARG00020022928	POM121C	-1.16234	0.0270705
ENSOARG00020025911	SPNS1	-1.16352	0.0261464
ENSOARG00020002700	DPH2	-1.16425	0.0296041
ENSOARG00020022952	NDOR1	-1.16432	0.0374303
ENSOARG00020023916	SGSM3	-1.16443	0.03711
ENSOARG00020014860	GRAMD1A	-1.16486	0.0332552
ENSOARG00020004748	ABCC5	-1.16582	0.0440156
ENSOARG00020008250	ATG16L1	-1.16601	0.0235178
ENSOARG00020021617	SLC39A3	-1.16711	0.0454924
ENSOARG00020013663	AKIRIN2	-1.16823	0.00559286
ENSOARG00020023353	ACTN4	-1.17289	0.0454023
ENSOARG00020011506	DNAL4	-1.17564	0.0297351
ENSOARG00020011827	MAPKBP1	-1.17628	0.00334359
ENSOARG00020009402	UHRF2	-1.17721	0.00598701
ENSOARG00020023097	NCKIPSD	-1.17757	0.0460947
ENSOARG00020011184	RAD18	-1.17837	0.0468366
ENSOARG00020002658	EIPR1	-1.1784	0.000987639
ENSOARG00020016150	PES1	-1.17946	0.0332153
ENSOARG00020011948	DMPK	-1.17958	0.00535827
ENSOARG00020025962	CHCHD4	-1.18062	0.0446126
ENSOARG00020022743	POMGNT2	-1.1818	0.0181111
ENSOARG00020021983	HEATR6	-1.18443	0.0038649
ENSOARG00020020244	TAF5L	-1.18471	0.0417042
ENSOARG00020008532	UBR4	-1.18615	0.0262858
ENSOARG00020016106	ABCF2	-1.18802	0.0495351
ENSOARG00020012049	DYNC1H1	-1.18884	0.0121133
ENSOARG00020010548	SLC1A5	-1.18945	0.0406776
ENSOARG00020008590	PIR	-1.18957	0.00883176
ENSOARG00020016159	TCP11L2	-1.19005	0.0446172
ENSOARG00020003273	LENG1	-1.19017	0.0290605
ENSOARG00020021696	TIMM17A	-1.19065	0.0367597
ENSOARG00020009716	DHRS7	-1.19395	0.0102284
ENSOARG00020018428	XRCC2	-1.19502	0.0224937
ENSOARG00020026108	GPATCH4	-1.1953	0.0362707
ENSOARG00020000976	CCNL1	-1.19534	0.0482668
ENSOARG00020022442	ARPC1A	-1.19565	0.00830257
ENSOARG00020018385	SVIL	-1.19748	0.00658412
ENSOARG00020024664	POLL	-1.19803	0.01485
ENSOARG00020025395	KCTD1	-1.19819	0.0239048
ENSOARG00020006340	BAZ1A	-1.19958	0.0435436
ENSOARG00020021017	PNPO	-1.20131	0.0447829
ENSOARG00020021031	DHX16	-1.20193	0.00192173
ENSOARG00020015730	CCND3	-1.20211	0.0294484
ENSOARG00020025721	TMCC1	-1.20342	0.0402972
ENSOARG00020018675	ADAP1	-1.20554	0.0244148
ENSOARG00020004048	DHX37	-1.20885	0.0124459
ENSOARG00020005302	PODN	-1.21074	0.0386808
ENSOARG00020001685	LRP1	-1.21305	0.0168675
ENSOARG00020025774	MICAL3	-1.21343	0.0270386
ENSOARG00020012889	TKFC	-1.21473	0.0102973
ENSOARG00020018823	SPRY2	-1.21493	0.0189411
ENSOARG00020022557	KLC2	-1.21619	0.0423354
ENSOARG00020015955	METTL23	-1.21841	0.0471018
ENSOARG00020012803	CCDC61	-1.21868	0.00302745
ENSOARG00020009458	LYRM2	-1.2196	0.0250702
ENSOARG00020012560	CLP1	-1.21973	0.0161313
ENSOARG00020024472	RBPMS	-1.22005	0.000315334
ENSOARG00020023152	PUS1	-1.22252	0.0248795
ENSOARG00020010477	ENTREP3	-1.22375	0.0010337
ENSOARG00020020749	PDLIM1	-1.22564	0.0199509
ENSOARG00020024165	NFKBIB	-1.22596	0.00801139
ENSOARG00020001389	PREB	-1.22605	0.0497949
ENSOARG00020024982	PRPS2	-1.22631	0.0225743
ENSOARG00020004464	CRYBG3	-1.2265	0.0444192
ENSOARG00020016512	RRP12	-1.22655	0.0397166
ENSOARG00020022406	ARPC1B	-1.22823	0.0128277
ENSOARG00020011347	SUN2	-1.23345	0.0182434
ENSOARG00020016527	HASPIN	-1.23423	0.0392749
ENSOARG00020006909	ZNF503	-1.23461	0.0296007
ENSOARG00020014488	GPX3	-1.23808	0.049862
ENSOARG00020012133	DHODH	-1.23867	0.0206217
ENSOARG00020013901	TRARG1	-1.23969	0.0162975
ENSOARG00020011721	PNPLA2	-1.24029	0.0425894
ENSOARG00020019885	BLTP3A	-1.24122	0.0115776
ENSOARG00020010410	FMO3	-1.24271	0.0414464
ENSOARG00020001351	RFX1	-1.24454	0.0335344
ENSOARG00020009009	SQOR	-1.24561	0.0158738
ENSOARG00020019801	NA	-1.24769	0.0181579
ENSOARG00020024610	RNMT	-1.25297	0.0373338
ENSOARG00020002561	SERPINI1	-1.25549	0.0392672
ENSOARG00020014646	YPEL2	-1.26459	0.0330401
ENSOARG00020020886	NTN1	-1.2682	0.020437
ENSOARG00020013355	ANPEP	-1.26833	0.0466707
ENSOARG00020013158	KANK3	-1.2702	0.0367398
ENSOARG00020010382	FOXO3	-1.27073	0.0322402
ENSOARG00020018127	NOC3L	-1.27146	0.037682
ENSOARG00020002312	TAL1	-1.27501	0.0222104
ENSOARG00020006167	CEP152	-1.2757	0.00674994
ENSOARG00020020927	FAM222B	-1.27648	0.0159348
ENSOARG00020024558	RNF125	-1.27937	0.03638
ENSOARG00020015807	LAYN	-1.27952	0.00707165
ENSOARG00020016742	SPG7	-1.28212	0.0181877
ENSOARG00020002937	RNPC3	-1.28298	0.0239651
ENSOARG00020001774	ARL4A	-1.28406	0.0146427
ENSOARG00020010138	BTG1	-1.28432	0.0045298
ENSOARG00020012722	SOX15	-1.28599	0.0337573
ENSOARG00020000799	SVEP1	-1.28716	0.00275502
ENSOARG00020000868	MET	-1.28804	0.048422
ENSOARG00020003584	NA	-1.28957	0.0303683
ENSOARG00020020063	HACL1	-1.29004	0.00881285
ENSOARG00020001778	NA	-1.2904	0.0147357
ENSOARG00020019074	NA	-1.29107	0.0229335
ENSOARG00020023664	MT2	-1.29208	0.0361287
ENSOARG00020002129	MGST1	-1.29231	0.0380296
ENSOARG00020004192	EEPD1	-1.29535	0.0328183
ENSOARG00020020365	LOC114110613	-1.29596	0.0197164
ENSOARG00020025691	STAB1	-1.29751	0.0103696
ENSOARG00020000532	NFIL3	-1.30049	0.033401
ENSOARG00020014457	ZNF300	-1.30297	0.0203576
ENSOARG00020004452	RAB20	-1.30807	0.0162034
ENSOARG00020021916	TSC22D3	-1.30849	0.00865627
ENSOARG00020011056	HIF1A	-1.31009	0.0334805
ENSOARG00020011726	USP53	-1.31046	0.02843
ENSOARG00020006685	MN1	-1.31085	0.0244824
ENSOARG00020023582	PSMC3IP	-1.3113	0.0325706
ENSOARG00020015626	MTFP1	-1.31194	0.0381798
ENSOARG00020006255	KCNJ8	-1.31248	0.029765
ENSOARG00020000898	PACSIN2	-1.31627	0.00658113
ENSOARG00020021207	MYH10	-1.31706	0.00893621
ENSOARG00020011180	GTPBP1	-1.31718	0.010621
ENSOARG00020005654	ITSN1	-1.31844	0.011453
ENSOARG00020019792	KLF15	-1.32606	0.0451722
ENSOARG00020009704	RSRP1	-1.32793	0.0173919
ENSOARG00020019957	FHOD1	-1.32906	0.00740048
ENSOARG00020021546	CYB561	-1.33428	0.00403552
ENSOARG00020000473	F3	-1.33659	0.00075744
ENSOARG00020000238	HOXA6	-1.33874	0.0191675
ENSOARG00020004421	LCAT	-1.34171	0.0121958
ENSOARG00020012561	SHLD1	-1.3436	0.0379395
ENSOARG00020020524	POLE2	-1.34513	0.0375982
ENSOARG00020009151	HPCAL1	-1.34773	0.0267957
ENSOARG00020025797	TTPA	-1.35057	0.0442407
ENSOARG00020018253	SLC25A33	-1.35155	0.040443
ENSOARG00020006027	ARRDC2	-1.35668	0.00359402
ENSOARG00020017721	ACYP1	-1.35712	0.0171134
ENSOARG00020013344	NA	-1.36203	0.0303491
ENSOARG00020025222	CAMK1	-1.36214	0.0205337
ENSOARG00020009360	ENPP2	-1.3632	0.0013702
ENSOARG00020005386	CILP	-1.38167	0.0272915
ENSOARG00020005096	NA	-1.38385	0.0326868
ENSOARG00020004073	MEGF6	-1.41427	0.0491941
ENSOARG00020002403	PIGZ	-1.41509	0.0496975
ENSOARG00020017523	REEP6	-1.41614	0.0313065
ENSOARG00020000520	ATL2	-1.41745	0.002314
ENSOARG00020011271	MYOM1	-1.4196	0.0135913
ENSOARG00020023543	KLF8	-1.42644	0.0470075
ENSOARG00020022108	TACC1	-1.42902	0.0288887
ENSOARG00020000480	PCP4L1	-1.43046	0.0103605
ENSOARG00020009812	MTUS2	-1.43106	0.0228348
ENSOARG00020003141	SPOUT1	-1.43489	0.00192979
ENSOARG00020005649	RGCC	-1.45552	0.0229327
ENSOARG00020003891	TSNAXIP1	-1.46771	0.0296581
ENSOARG00020001065	C2orf73	-1.46778	0.0323769
ENSOARG00020014631	NA	-1.4684	0.0113043
ENSOARG00020017006	ACSM1	-1.47209	0.0215616
ENSOARG00020014065	SGPL1	-1.47668	0.0444112
ENSOARG00020004157	GADD45G	-1.48052	0.0358102
ENSOARG00020022064	HOXB8	-1.48921	0.0233211
ENSOARG00020019290	NA	-1.48945	0.0360977
ENSOARG00020009877	CEBPD	-1.49351	0.00394219
ENSOARG00020010132	RPAIN	-1.50147	0.000252089
ENSOARG00020013457	PCK1	-1.50168	0.011739
ENSOARG00020010376	HIPK3	-1.51053	0.0237959
ENSOARG00020011411	CYP2F1	-1.51366	0.0409856
ENSOARG00020013082	CTH	-1.51602	0.0422266
ENSOARG00020014883	SLC6A4	-1.51801	0.0228177
ENSOARG00020017534	NA	-1.52034	0.0155671
ENSOARG00020005073	LOC101117181	-1.52729	0.00942439
ENSOARG00020015539	NA	-1.53595	0.0264546
ENSOARG00020011706	LOC101122400	-1.54407	0.0254398
ENSOARG00020014459	NA	-1.54706	0.0440922
ENSOARG00020019366	SMTN	-1.54731	5.51e-05
ENSOARG00020017288	TJP3	-1.55208	0.036566
ENSOARG00020002594	IGFBP3	-1.55324	0.00735951
ENSOARG00020022400	VAT1L	-1.55702	0.0315867
ENSOARG00020019409	PBX4	-1.56077	0.0409533
ENSOARG00020013246	GLCE	-1.56996	0.0303208
ENSOARG00020004345	FOSL2	-1.57942	0.0051968
ENSOARG00020003707	YBX1	-1.58193	0.0153011
ENSOARG00020020728	SFRP5	-1.58197	0.0061744
ENSOARG00020015537	NA	-1.59626	0.0112868
ENSOARG00020012018	NA	-1.59674	0.0341868
ENSOARG00020016978	CKMT2	-1.59683	0.0440748
ENSOARG00020011641	RUNDC3A	-1.60225	0.0215076
ENSOARG00020002205	HK2	-1.6202	0.0101436
ENSOARG00020022190	NA	-1.62575	0.0451118
ENSOARG00020004673	HENMT1	-1.66953	0.037506
ENSOARG00020011854	KANTR	-1.67629	0.0347487
ENSOARG00020010999	RASSF10	-1.67674	0.0324389
ENSOARG00020009041	MAFF	-1.6803	0.00607057
ENSOARG00020015395	SOD3	-1.70629	0.00121498
ENSOARG00020012750	CD163	-1.70795	0.0366248
ENSOARG00020022958	ZBTB16	-1.70829	0.00504576
ENSOARG00020022279	CDKL1	-1.70885	0.0204058
ENSOARG00020025304	CPNE9	-1.71125	0.0434435
ENSOARG00020012696	NA	-1.71469	0.0250639
ENSOARG00020021400	LOC105603148	-1.74469	0.0206545
ENSOARG00020024908	ZFP36	-1.74491	0.0486551
ENSOARG00020007271	CNN1	-1.74836	0.0432357
ENSOARG00020021533	U6	-1.76384	0.027745
ENSOARG00020026131	CASKIN1	-1.79666	0.0139892
ENSOARG00020002784	NA	-1.80395	0.0383503
ENSOARG00020007711	LOC101118164	-1.82585	0.0146783
ENSOARG00020002022	LOC101121085	-1.8314	0.0404145
ENSOARG00020004004	CENPT	-1.84329	0.00939958
ENSOARG00020015365	LOC101102548	-1.84483	0.0041079
ENSOARG00020018187	NA	-1.86137	0.0345797
ENSOARG00020024091	SPP1	-1.86192	0.0285347
ENSOARG00020023947	CDKN1A	-1.87045	0.00117166
ENSOARG00020007600	GABRA2	-1.87168	0.0191067
ENSOARG00020023645	CDA	-1.89436	0.00922906
ENSOARG00020001432	HMCN2	-1.89907	0.046245
ENSOARG00020021960	MMRN1	-1.90734	0.0448157
ENSOARG00020025835	NA	-1.91224	0.0120176
ENSOARG00020012701	LOC105615745	-1.9148	0.00877626
ENSOARG00020006274	TBX1	-1.91887	0.0287223
ENSOARG00020000952	NA	-1.92089	0.00251354
ENSOARG00020001823	NA	-1.92346	0.0144046
ENSOARG00020009750	ACTG2	-1.9287	0.0490197
ENSOARG00020001246	NA	-1.9456	0.0312771
ENSOARG00020005887	SIX2	-1.94744	0.0190603
ENSOARG00020005759	KCNJ11	-1.95018	0.0361454
ENSOARG00020022910	ARMC12	-1.98347	0.0017197
ENSOARG00020025237	NA	-2.0174	0.00342934
ENSOARG00020016410	NA	-2.0199	0.029164
ENSOARG00020002498	GLS2	-2.02838	0.0316125
ENSOARG00020021152	LEAP2	-2.03412	0.0251468
ENSOARG00020016622	CNTN3	-2.07065	0.00515297
ENSOARG00020024853	C17orf114	-2.10769	0.0373876
ENSOARG00020006339	RELN	-2.1202	0.0143682
ENSOARG00020006780	FRAS1	-2.14748	0.0453658
ENSOARG00020024665	FRMPD4	-2.14867	0.011629
ENSOARG00020005207	NA	-2.16344	0.00858734
ENSOARG00020008979	NA	-2.16783	0.0430942
ENSOARG00020001698	RPL17	-2.20073	0.00590328
ENSOARG00020013571	PKHD1L1	-2.2087	0.00741584
ENSOARG00020024959	TMIE	-2.2299	0.0343236
ENSOARG00020007814	NA	-2.27501	0.0140611
ENSOARG00020013529	RHOV	-2.32204	0.0248414
ENSOARG00020024112	NA	-2.38224	0.0185224
ENSOARG00020006412	ABCG8	-2.38567	0.0126104
ENSOARG00020025822	VILL	-2.47811	0.0400529
ENSOARG00020007543	MROH2B	-2.48528	0.00045684
ENSOARG00020006230	UGT1A1	-2.53163	0.000309814
ENSOARG00020021855	NA	-2.53617	0.0364302
ENSOARG00020022803	FKBP5	-2.56877	0.00618509
ENSOARG00020007873	KLHDC8A	-2.58894	0.0103141
ENSOARG00020009915	SOCS3	-2.61156	0.0377071
ENSOARG00020011920	LOC101102413	-2.64949	0.000530827
ENSOARG00020017775	SNAP91	-2.66941	0.030863
ENSOARG00020025588	NELL1	-2.79717	0.00103816
ENSOARG00020002226	LOC101104222	-2.79783	0.00289659
ENSOARG00020007854	LOC101120769	-2.87084	0.0165303
ENSOARG00020014501	IL9R	-2.8717	0.00587509
ENSOARG00020026413	SLC47A1	-2.88198	0.00444301
ENSOARG00020006854	LOC106990122	-3.02368	0.0446077
ENSOARG00020015410	LOC101112530	-3.05583	0.028671
ENSOARG00020023464	DEPP1	-3.10468	0.00217959
ENSOARG00020024481	SLC12A3	-3.2574	0.00893799
ENSOARG00020012267	NME9	-3.28492	0.0421213
ENSOARG00020011467	PNOC	-3.40625	0.00383969
ENSOARG00020016720	NA	-3.42189	0.0101443
ENSOARG00020006227	LOC121815985	-3.51052	0.00590913
ENSOARG00020021544	FOSL1	-4.07064	0.0316885
ENSOARG00020005856	ACTC1	-4.24048	0.00831446
ENSOARG00020005618	SLCO4A1	-4.48586	0.0011038
ENSOARG00020008243	FOSB	-5.75388	0.023523
